# Supplementary material for: Measuring Appropriate Antibiotic Prescribing in Acute Hospitals: Development of a National Audit Tool Through a Delphi Consensus
Source: Antibiotics (Basel). 2019 Apr 29;8(2):49. doi: 10.3390/antibiotics8020049 (PMC6627925; doi:10.3390/antibiotics8020049)
Supplement: Supplementary file 1 [file antibiotics-08-00049-s001.zip]

Archive with 2 entries (2 files):
- antibiotics-490220-supp -.pdf
- antibiotics-490220-supp-.pdf
